# Supplementary material for: The Effect of RAGE-Diaph1 Signaling Inhibition on the Progression of Peripheral Neuropathy in Diabetic Mice
Source: Int J Mol Sci. 2025 Nov 19;26(22):11182. doi: 10.3390/ijms262211182 (PMC12653783; doi:10.3390/ijms262211182)
Supplement: Supplementary file 1 [file ijms-26-11182-s001.zip]

Archive with 6 entries (6 files):
- Supplementary_Fig.2(1).tif
- S_Table_1(1).pdf
- S_Table_2(1).pdf
- S_Table_3(1).pdf
- S_Table_4(1).pdf
- Supplementary_Fig._1(1).tif
